# Supplementary material for: Using Trait-Based Methods to Study the Response of Grassland to Fertilization in the Grassland in Semiarid Areas in the Loess Plateau of China
Source: Plants (Basel). 2022 Aug 4;11(15):2045. doi: 10.3390/plants11152045 (PMC9370584; doi:10.3390/plants11152045)
Supplement: Supplementary file 1 [file plants-11-02045-s001.zip]

Archive with 1 entries (1 files):
- plants-1834213-supplementary.pdf
